# Supplementary material for: Retinoblastoma protein as an intrinsic BRD4 inhibitor modulates small molecule BET inhibitor sensitivity in cancer
Source: Nat Commun. 2022 Oct 23;13:6311. doi: 10.1038/s41467-022-34024-y (PMC9588789; doi:10.1038/s41467-022-34024-y)
Supplement: Supplementary file 4 — Supplementary Data 1 [file 41467_2022_34024_MOESM4_ESM.xlsx]

## Sheet: Sheet1
Supplementary Data 1. BRD4 ChIP-seq quality metrics determined by Cistrome analysis
Samples	Raw sequence median quality score	Total Reads	Mapped_rate	% Reads uniquely mapped	PBC	Number of merged Total peaks	Number of merged Fold 10 peaks	Number of merged Fold 20 peaks	FRiP	% Peaks in promoter	% Peaks in exon	% Peaks in intron	% Peaks in intergenic	% Top 5k peaks overlapping with union DHS
shcon-1	40	84726877	0.9897	0.8308	0.9893	14880	815	283	3.2	0.206823	0.231232	0.279912	0.282032	0.7424
shcon-2	40	77495615	0.9944	0.8377	0.967	8239	685	234	2.3	0.226979	0.292877	0.225987	0.254157	0.7644
shRB1-1	40	89100117	0.9925	0.8555	0.9861	10937	600	213	2.5	0.221433	0.237036	0.285154	0.256377	0.7564
shRB1-2	40	88591649	0.9928	0.854	0.9853	11400	651	216	2.5	0.221864	0.235015	0.278136	0.264985	0.7684
