# Supplementary material for: Retinoblastoma protein as an intrinsic BRD4 inhibitor modulates small molecule BET inhibitor sensitivity in cancer
Source: Nat Commun. 2022 Oct 23;13:6311. doi: 10.1038/s41467-022-34024-y (PMC9588789; doi:10.1038/s41467-022-34024-y)
Supplement: Supplementary file 5 — Supplementary Data 2 [file 41467_2022_34024_MOESM5_ESM.xlsx]

## Sheet: Sheet1
Supplementary Data 2. The genome loci with increased BRD4 occupancy after RB knockdown.
Index	ID	log2FoldChange	padj	Target_gene
2	chr1:20249800:20254921	2.38498	6.40025e-24	VWA5B1(-38558),UBXN10(+66276)
3	chr18:42641279:42647679	1.43834	1.39925e-20	RIT2(+471212),PIK3C3(+689273)
4	chr18:58786029:58791952	1.45401	2.71629e-20	ZNF532(-73609),MALT1(+117605)
5	chr18:73529674:73535636	1.31687	1.44954e-17	NETO1(-664706),FBXO15(+615210)
6	chr18:73658755:73663509	1.77315	2.20245e-16	NETO1(-793183),FBXO15(+486733)
7	chr1:20255284:20259457	2.25196	6.92456e-14	VWA5B1(-33548),UBXN10(+71286)
9	chr18:42851520:42855412	2.01029	7.71151e-13	RIT2(+262225),PIK3C3(+898260)
10	chr21:28695414:28702152	1.11918	7.74027e-13	N6AMT1(+186588)
11	chr3:177633438:177637371	1.61654	4.69566e-11	KCNMB2(-923295),TBL1XR1(-438927)
12	chr18:73503077:73505505	1.64559	1.24905e-10	NETO1(-636342),FBXO15(+643574)
13	chr7:25384245:25389712	1.03733	1.33908e-10	NFE2L3(-765261),NPVF(-158493)
18	chr3:174346626:174350128	1.35337	4.01543e-09	NAALADL2(-510903),NLGN1(+949929)
20	chr7:90485071:90490380	1.15622	8.55759e-09	CDK14(-108771),CLDN12(+84340)
25	chr18:43138800:43143293	1.04471	1.90056e-08	RIT2(-25356),SYT4(+136603)
44	chr11:23287151:23288919	1.55479	1.30853e-06	SVIP(-458170)
50	chr18:42232793:42236133	1.02341	2.04665e-06	PIK3C3(+279257),RIT2(+881228)
53	chr1:20475710:20477952	2.06538	2.5965e-06	CAMK2N1(+9389),VWA5B1(+185912)
57	chr8:133899005:133901764	1.64339	4.30689e-06	ST3GAL1(-328460),ZFAT(+812653)
61	chr4:147084573:147089818	1.01283	5.54251e-06	EDNRA(-393736),POU4F2(+448303)
66	chr12:102490040:102493037	1.3074	8.78411e-06	IGF1(-10939),PAH(+426064)
72	chr3:167898769:167901852	1.01584	1.66099e-05	SERPINI1(+164588),GOLIM4(+195664)
73	chr2:179446092:179448200	1.57718	1.91011e-05	SESTD1(-182356),ZNF385B(+414359)
81	chr18:73625417:73627506	1.02459	3.17028e-05	NETO1(-758513),FBXO15(+521403)
88	chr12:91952841:91955533	1.01251	6.28919e-05	DCN(-771064),BTG1(+191710)
91	chr1:221209356:221211588	1.29486	6.85004e-05	HLX(+331072),DUSP10(+531704)
95	chr1:20479886:20482651	1.85377	0.000100646	CAMK2N1(+4951),VWA5B1(+190350)
100	chr9:114979587:114982232	1.10535	0.00012579	TNFSF8(-50493),TNC(+137347)
116	chr14:29964208:29965664	1.29567	0.000257113	G2E3(-594187),PRKD1(-37294)
118	chrX:121120179:121123320	1.15182	0.000259738	GLUD2(+74162)
119	chr1:221249114:221250787	1.80855	0.000286677	HLX(+370551),DUSP10(+492225)
123	chr5:36441753:36443118	1.39108	0.00032712	SLC1A3(-163919),RANBP3L(-140536)
124	chr12:91383850:91385156	1.53445	0.000352635	DCN(-201380),BTG1(+761394)
131	chr10:110857271:110859937	1.16794	0.000486163	PDCD4(-13203),RBM20(+214207)
133	chr4:147123172:147125089	1.60599	0.000524115	EDNRA(-356801),POU4F2(+485238)
151	chr11:23391105:23392068	1.84678	0.000845879	SVIP(-561722)
155	chr18:43562907:43564629	1.1796	0.00113715	SYT4(-286118)
158	chr9:114995407:114997603	1.22962	0.0011922	TNFSF8(-66088),TNC(+121752)
160	chr18:73317679:73318541	1.87006	0.00136969	NETO1(-450161),FBXO15(+829755)
170	chr22:19934627:19937027	1.26097	0.00154741	GNB1L(-80888),COMT(-5780)
171	chr11:86933962:86936592	1.11387	0.00162188	FZD4(+20114),PRSS23(+135037)
173	chr4:100584302:100585774	1.46881	0.00165753	EMCN(-66945),PPP3CA(+762442)
177	chr18:43174371:43175606	1.33644	0.00186382	RIT2(-59298),SYT4(+102661)
184	chr3:177419606:177421697	1.16379	0.00231626	TBL1XR1(-224174)
186	chr6:41766314:41769129	1.12081	0.00245689	PGC(-20325),FRS3(+12178)
193	chr4:147127327:147128682	1.4725	0.00276125	EDNRA(-352927),POU4F2(+489112)
197	chr18:42855477:42856723	1.87553	0.00293433	RIT2(+259591),PIK3C3(+900894)
201	chr14:38868066:38869654	1.18241	0.00345375	CLEC14A(-612491),SEC23A(+234668)
203	chr6:110528643:110529530	1.37109	0.00345539	SLC22A16(-52446),CDK19(+286229)
206	chr7:90460204:90461711	1.51422	0.00423535	CDK14(-135539),CLDN12(+57572)
213	chr18:59012573:59013951	1.37366	0.00443321	SEC11C(-126215),ZNF532(+150662)
214	chr5:37088248:37091474	1.07515	0.00443321	C5orf42(+159567),NIPBL(+213102)
219	chr3:178134607:178136025	1.7466	0.00460885	TBL1XR1(-938838),KCNMB2(-423384)
218	chr1:221246735:221248971	1.04681	0.00460885	HLX(+368453),DUSP10(+494323)
222	chr1:221244392:221246613	1.08704	0.00484729	HLX(+366103),DUSP10(+496673)
240	chr1:105397653:105399432	1.12922	0.00635869	NONE
241	chr8:87169048:87171027	1.05366	0.00657851	CNGB3(-426363)
244	chr3:167935866:167937937	1.07244	0.00691167	GOLIM4(+159073),SERPINI1(+201179)
250	chr4:100421271:100422325	1.3554	0.00811541	DDIT4L(-231330),EMCN(+96295)
258	chr3:174948885:174950497	1.16133	0.0096761	NAALADL2(+90411)
263	chr6:138477322:138479587	1.0865	0.0105067	HEBP2(+74236),NHSL1(+94085)
266	chr1:20212256:20213522	1.88654	0.0110037	VWA5B1(-78030),UBXN10(+26804)
268	chr12:91389457:91390399	1.59518	0.0110037	DCN(-206805),BTG1(+755969)
269	chr4:100510531:100511580	1.71291	0.0110259	DDIT4L(-320588),EMCN(+7037)
271	chr4:101888230:101889009	1.50034	0.0110603	BANK1(+98013),SLC39A8(+456519)
276	chr6:33987561:33989573	1.18108	0.0124914	MLN(-184556),GRM4(+157513)
281	chr4:100433095:100435823	1.14819	0.0128289	DDIT4L(-243991),EMCN(+83634)
287	chr1:222694228:222695708	1.14503	0.0138928	AIDA(+17556),MIA3(+76882)
295	chr8:74734582:74735785	1.53948	0.0156736	PI15(-89353),GDAP1(+384802)
297	chr18:42052729:42054054	1.33734	0.0159508	PIK3C3(+98186)
309	chr18:42382980:42384241	1.28018	0.0184891	PIK3C3(+428405),RIT2(+732080)
321	chr21:28690808:28692316	1.2224	0.0202929	N6AMT1(+193809)
324	chr17:30039485:30041154	1.13932	0.0204585	NSRP1(-76461),EFCAB5(+98715)
329	chr15:57690597:57691819	1.51914	0.0212994	POLR2M(-15421),GCOM1(+99194)
331	chr3:175126678:175127563	1.28499	0.0215679	NAALADL2(+267841)
334	chr1:72000648:72001352	1.48895	0.0217839	ZRANB2(-919703),NEGR1(+281734)
342	chr6:39089134:39091660	1.00364	0.0222142	SAYSD1(+24792),GLP1R(+41599)
352	chr5:87731830:87732286	2.3451	0.0248336	CCNH(-319039),TMEM161B(+536772)
355	chr4:154837398:154839635	1.33647	0.0253806	NPY2R(-370112),RBM46(+57304)
357	chr12:91382021:91382707	1.29518	0.0254064	DCN(-199241),BTG1(+763533)
365	chr18:73169511:73170182	1.91958	0.0265984	NETO1(-301898),FBXO15(+978018)
368	chr18:73295735:73296234	2.09906	0.0270416	NETO1(-428036),FBXO15(+851880)
370	chr7:90490482:90490910	2.35065	0.0271916	CDK14(-105801),CLDN12(+87310)
371	chr1:47031179:47031989	1.27028	0.0277507	CYP4Z1(-35904),CYP4X1(+8016)
372	chr7:152988839:152990715	1.02646	0.0277671	ACTR3B(+230028)
387	chr6:49422440:49423401	1.78748	0.0309968	MUT(+40270)
388	chr16:53731676:53733489	1.21063	0.0311631	FTO(+28620),IRX3(+554180)
389	chr1:47047109:47047359	2.98348	0.0316428	CYP4Z1(-20254),CYP4X1(+23666)
400	chr8:8361862:8362993	1.25112	0.0337496	USP17L3(-384443),PRAG1(+24070)
399	chr4:58687818:58689089	1.18009	0.0337496	NONE
408	chr5:168600429:168601117	2.23223	0.0356021	PANK3(-21173),SLIT3(+700009)
407	chr3:103699298:103701063	1.04323	0.0356021	NONE
411	chr18:73168187:73168832	1.47602	0.0364892	NETO1(-300561),FBXO15(+979355)
412	chr1:119389998:119391608	1.08934	0.037705	HSD3B2(-24128),HAO2(+21994)
414	chr3:177637596:177638718	1.62332	0.0378564	KCNMB2(-920543),TBL1XR1(-441679)
417	chr21:21343289:21343961	2.21191	0.0390483	NCAM2(+345310)
420	chr18:42626223:42627039	1.44748	0.0393418	RIT2(+489060),PIK3C3(+671425)
419	chr14:38866348:38867947	1.10814	0.0393418	CLEC14A(-610779),SEC23A(+236380)
424	chr4:100586083:100586677	1.84156	0.040802	EMCN(-68287),PPP3CA(+761100)
428	chr3:176741032:176742187	1.24227	0.0422035	TBL1XR1(+454868)
427	chr1:119387855:119389060	1.05432	0.0422035	HSD3B2(-26473),HAO2(+19649)
433	chr1:222680865:222682494	1.23819	0.0426088	AIDA(+30844),MIA3(+63594)
446	chr5:165027387:165028714	1.0469	0.0440452	NONE
447	chr8:20083660:20084876	1.2289	0.0448778	SLC18A1(+98938),LPL(+145297)
452	chrX:121123819:121125004	1.66709	0.0474969	GLUD2(+76824)
455	chr15:92644338:92646321	1.0244	0.0478424	FAM174B(+10628),ST8SIA2(+251502)
458	chr14:28935659:28936557	1.29543	0.0491654	FOXG1(+170720),PRKD1(+991534)
459	chr2:179443011:179444578	1.52004	0.0493097	SESTD1(-179005),ZNF385B(+417710)
Note: Data was collected for differential analysis by DEseq2, calculated for p value by two-sided Wald test after modeling the count data by logistic regression, and p value was adjusted by the benjamini and Hochberg method for multiple comparison
