# Supplementary material for: Retinoblastoma protein as an intrinsic BRD4 inhibitor modulates small molecule BET inhibitor sensitivity in cancer
Source: Nat Commun. 2022 Oct 23;13:6311. doi: 10.1038/s41467-022-34024-y (PMC9588789; doi:10.1038/s41467-022-34024-y)
Supplement: Supplementary file 6 — Supplementary Data 3 [file 41467_2022_34024_MOESM6_ESM.xlsx]

## Sheet: Sheet1
Supplementary Data 3. The genome loci with down-regulated BRD4 occupancy after RB knockdown.
Index	ID	log2FoldChange	padj	Target_gene
220	chr18:20266632:20267151	-1.27103	0.00466712	ROCK1(+844959)
333	chr11:5224930:5225601	-1.58499	0.0216701	OR51V1(-24566),HBB(+1805)
339	chr2:92801079:92801455	-1.1033	0.0220625	NONE
364	chr11:51517054:51517231	-1.16959	0.0265984	NONE
Note: Data was collected for differential analysis by DEseq2, calculated for p value by two-sided Wald test after modeling the count data by logistic regression, and p value was adjusted by the benjamini and Hochberg method for multiple comparison
