# Supplementary material for: Retinoblastoma protein as an intrinsic BRD4 inhibitor modulates small molecule BET inhibitor sensitivity in cancer
Source: Nat Commun. 2022 Oct 23;13:6311. doi: 10.1038/s41467-022-34024-y (PMC9588789; doi:10.1038/s41467-022-34024-y)
Supplement: Supplementary file 7 — Supplementary Data 4 [file 41467_2022_34024_MOESM7_ESM.xlsx]

## Sheet: Sheet1
Supplementary Data 4. Sequence information of PCR primers, shRNAs and sgRNAs.
RT-qPCR primers.
Gene name	Forward (F) /Reverse (R)	Sequence (5'-3')
GNB1L	F	GTTCCCGACTCCGGCAAG
GNB1L	R	GGATGCAGTTACCTGAGGCT
EDNRA	F	ACATCTTAAGCAGCGTCGAGA
EDNRA	R	TCGGTTCTTGTCCATCTCGTT
SSTR1	F	CAACTCTCCAGGCTTAGGGC
SSTR1	R	AGTGCATGTGCGGTCTGTTA
GRIN3A	F	CCACACCAGCCAGAGATTACA
GRIN3A	R	CATACGGTAAGCTGACGGGG
GRM4	F	CCTTTGGATTTTGCCGGTGT
GRM4	R	GTAGCTGATCTGGGGTATCTGA
RB1	F	TTTCTGCTTTTGCATTCGTG
RB1	R	GGAAGCAACCCTCCTAAACC
BRD4	F	AGCAGCAACAGCAATGTGAG
BRD4	R	GCTTGCACTTGTCCTCTTCC
c-Myc	F	TACAACACCCGAGCAAGGAC
c-Myc	R	AGGCTGGTTTTCCACTACCC
JUN	F	GGAGACAAGTGGCAGAGTCC
JUN	R	CCAAGTTCAACAACCGGTGC
RHOB	F	AAGCGAACTTTGTGCCTGTC
RHOB	R	ACAGCGTACAAGTGTGGTCA
TNFA	F	GAGGCCAAGCCCTGGTATG
TNFA	R	CGGGCCGATTGATCTCAGC
GAPDH	F	TCGGAGTCAACGGATTTGGT
GAPDH	R	TTCCCGTTCTCAGCCTTGAC
CCNE2	F	TAGCTGGTCTGGCGAGGTTTT
CCNE2	R	GGATTATCTGGGCTTCTTGGGG
AR	F	TGCTGTACAGGAGCCGAAGG
AR	R	CCAGGCACTTTCCTTGCTTC
NSE	F	TGCACAGGCCAGATCAAGAC
NSE	R	CCAGGCAAGCAGAGGAATCA
ChIP-seq primers.
Gene name/ChIP	Forward (F) /Reverse (R)	Sequence (5'-3')
GNB1L	F	CGGCCACTCTGGGAGTGT
GNB1L	R	CCAGGACGGAGTTTTTTCCCC
EDNRA	F	GCCCACATCTTTAGCTCCCAAAG
EDNRA	R	CCAAAGGTTTGGCACAACATTATGT
SSTR1	F	GGAGGGTAGACCATTTGGGG
SSTR1	R	GCTTCCTTCTTACAGCCCGG
GRIN3A	F	GCCCATGGACCAATCTCATTCC
GRIN3A	R	CGGGGTAGGGATACAAGTGAGTA
GRM4	F	CACACGAAGGCCTCTCTTCTG
GRM4	R	CTCTGGGCTGTTTACCCGC
The oligonucleotides sequence of shRNAs.
shRNA name	Sequence (5'-3')
shRB1-1	CCGGGTGCGCTCTTGAGGTTGTAATCTCGAGATTACAACCTCAAGAGCGCACTTTTTG
shRB1-2	CCGGCAGAGATCGTGTATTGAGATTCTCGAGAATCTCAATACACGATCTCTGTTTTTG
shCDK4-1	CCGGATGACTGGCCTCGAGATGTACTCGAGTACATCTCGAGGCCAGTCATCTTTTTG
shCDK4-2	CCGGACAGTTCGTGAGGTGGCTTTACTCGAGTAAAGCCACCTCACGAACTGTTTTTT
shCDK4-3	CCGGAGGACATATCTGGACAAGGCACTCGAGTGCCTTGTCCAGATATGTCCTTTTTT
shCDK6-1	CCGGTCTGGAGTGTTGGCTGCATATCTCGAGATATGCAGCCAACACTCCAGATTTT
shCDK6-2	CCGGCATGAGATGTTCCTATCTTAACTCGAGTTAAGATAGGAACATCTCATGTTTTTTG
shCDK6-3	CCGGGAGAAGTTTGTAACAGATATCCTCGAGGATATCTGTTACAAACTTCTCTTTTTTG
shE2F1-1	CCGGCGCTATGAGACCTCACTGAATCTCGAGATTCAGTGAGGTCTCA TAGCGTTTTTG
shE2F1-2	CCGGCGTGGACTCTTCGGAGAACTTCTCGAGAAGTTCTCCGAAGAGT CCACGTTTTTG
Primers for subclone
Name	Forward (F) /Reverse (R)	Sequence (5'-3')	Vector
BD1 (BRD4)	F	CCGGAATTCCGGAGCACCAACCCCCCGC	pGEX4T-1
BD1 (BRD4)	R	CCGCTCGAGCGGTTCTTCTGTGGGTAGCTCATTTATTTTTTGCAAG	pGEX4T-1
BD2 (BRD4)	F	CCGGAATTCCGGAAGGACGTGCCCGACTCTCAG	pGEX4T-1
BD2 (BRD4)	R	CCGCTCGAGCGGGTCCGGCATCTTGGCAAAGCG	pGEX4T-1
Primers for mutagenesis
BD1(F83A)	F	GCCCAGCAGCCTGTGGATGCCGTCAAGCTG
BD1(F83A)	R	AGGCCATGCAAACTGGTGTTTCCATAGTGTCTTGAGC
BD1(V87A)	F	CGGATGCCGTCAAGCTGAACCTCCCTGATTACTATAAG
BD1(V87A)	R	CAGGCTGCTGGGCAGGCCATGCAAAC
BD1(F157A)	F	GCCTTGCAAAAAATAAATGAGCTACCCACAGAAGAATGACTCGAGGG
BD1(F157A)	R	GAGCTTTTCCAGAGCTTCTGCCATTAAGACTATGTCATCTCC
BD1(161A)	F	GCAAATGAGCTACCCACAGAAGAATGACTCGAGGGG
BD1(I161A)	R	TTTTTGCAAGGCGAGCTTTTCCAGAGCTTCTGC
RB (R661W)	F	TGGCTAAATACACTTTGTGAACGCCTTC
RB (R661W)	R	GAGATAGGCTAGCCGATACACTTTTTTATAAAACAG
BD1 (E151A)	F	CAGCTCTGGAAAAGCTCTTCTTGCAAAAAATAAATG
BD1 (E151A)	R	CTGCCATTAAGACTATGTCATCTCCAGGC
BD1 (E154A)	F	CGCTACCCACAGAAGAACCGCTCGAG
BD1 (E154A)	R	CATTTATTTTTTGCAAGAAGAGCTTTTCCAGAGCTGC
BD1 (E163A)	F	CAAAGCTCTTCTTGCAAAAAATAAATGCGCTACCCAC
BD1 (E163A)	R	CCAGAGCTGCTGCCATTAAGACTATGTCATCTC
BD1 (E167A/E168A)	F	CAGCACCGCTCGAGCGGCCGCATCGTGAC
BD1 (E167A/E168A)	R	CTGTGGGTAGCGCATTTATTTTTTGCAAGAAGAGCTTTGCCAGAGC
BD1 (E151R)	F	AGAGCTCTGGAAAAGCTCTTCTTGCAAAAAATAAATGAGC
BD1 (E151R)	R	TGCCATTAAGACTATGTCATCTCCAGGCTTG
BD1 (E154R)	F	AGGCTACCCACAGAAGAACCGCTCGAGC
BD1 (E154R)	R	ATTTATTTTTTGCAAGAAGAGCTTTTCCAGAGCTCTTGCC
BD1 (E163R)	F	AGAAAGCTCTTCTTGCAAAAAATAAATAGGCTACCCACAGAAG
BD1 (E163R)	R	CAGAGCTCTTGCCATTAAGACTATGTCATCTCCAG
BD1 (E167R/E168R)	F	AGAAGACCGCTCGAGCGGCCGCATCGTGAC
BD1 (E167R/E168R)	R	TGTGGGTAGCCTATTTATTTTTTGCAAGAAGAGCTTTCTCAGAGCTCTTGCC
Sequence for sgRNAs
sgGNB1L-1	F	CACCGGGATGGATCGGTGGTCCTGT
sgGNB1L-1	R	AAACACAGGACCACCGATCCATCCC
sgGNB1L-2	F	CACCGCTCATGAACTCACCAATCCC
sgGNB1L-2	R	AAACGGGATTGGTGAGTTCATGAGC
