# Supplementary material for: Retinoblastoma protein as an intrinsic BRD4 inhibitor modulates small molecule BET inhibitor sensitivity in cancer
Source: Nat Commun. 2022 Oct 23;13:6311. doi: 10.1038/s41467-022-34024-y (PMC9588789; doi:10.1038/s41467-022-34024-y)
Supplement: Supplementary file 9 — Source Data [file 41467_2022_34024_MOESM9_ESM.xlsx]

## Sheet: Figure 1
	Figure 1a											Figure 1c and 1d
		IC50 (µM)
	JQ1	6.445	34.87	42.28
	I-BET726	30.44	130.5	147
	CPI-637	10.54	57.48	51.06
	Palbociclib	90.89	215	295
	JSH23	59.34	197	162.7
	Olaparib	27.02	19.35	16.67
	Etoposide	8.07	10.8	10.4
	MK2206	7.593	7.399	7.388
	Everolimus	12.03	10.16	9.399
	Figure 1b
	JQ1 (µM)	shcon			shRB-1			shRB-2
	0.001	0.937139	0.959665	1.1032	1.19746	0.887467	0.915071	0.938234	0.909366	1.1524
	0.125	0.773681	0.674625	0.661051	1.02866	0.771655	1.06325	1.21652	0.850621	0.959718
	0.25	0.653254	0.556796	0.623219	0.979482	0.733897	0.905235	0.927492	0.829137	0.851628
	0.5	0.516654	0.473623	0.486619	0.680592	0.647277	0.817663	0.578382	0.674723	0.636119
	1	0.291394	0.285618	0.313053	0.372819	0.360762	0.375674	0.477677	0.511917	0.56999
	2	0.235368	0.255872	0.250963	0.321734	0.325542	0.346579	0.356831	0.409869	0.360859
	I-BET726 (µM)	shcon			shRB-1			shRB-2
	0.001	0.960833	1.01524	1.02393	0.996544	1.04433	0.959125	1.00202	1.00039	0.997589
	1.25	1.03465	1.08905	1.04436	1.11939	0.949207	1.04095	1.14363	1.09441	1.10024
	2.5	0.892072	0.893488	0.873264	1.03464	0.958449	0.927117	1.15787	1.11121	1.07388
	5	0.76628	0.650182	0.729985	0.865497	0.808776	0.853633	1.02535	0.857376	0.842912
	10	0.556762	0.459889	0.479116	0.787813	0.713994	0.721542	0.846644	0.821681	0.730461
	20	0.253755	0.240367	0.29911	0.49376	0.474416	0.473031	0.497331	0.500194	0.471265
	Figure 1e					Figure 1f
						JQ1 (µM)	EV			HA-RB(WT)			HA-RB(R661W)
						0.001	1.00219	0.96963	1.02817	0.993814	1.07832	0.927861	0.984933	0.934338	1.08073
						0.625	0.793999	0.862093	0.911087	0.649503	0.626933	0.604363	0.613839	0.708705	0.688244
						1.25	0.728138	0.615807	0.713136	0.568503	0.570509	0.576528	0.46503	0.539435	0.467076
						2.5	0.61105	0.603732	0.633004	0.48324	0.476469	0.544178	0.390625	0.427827	0.393787
						5	0.563117	0.566777	0.533846	0.326005	0.37616	0.360863	0.351562	0.39522	0.31622
						10	0.464325	0.472009	0.441017	0.225696	0.303436	0.267901	0.204613	0.19401	0.204613
						I-BET726 (µM)	EV			HA-RB(WT)			HA-RB(R661W)
						0.001	0.967551	1.07816	0.954292	1.0737	0.910146	1.01615	1.02289	0.892771	1.08434
						3.75	0.834264	0.80635	0.815806	0.684048	0.613276	0.652852	0.683133	0.611928	0.692169
						7.5	0.731542	0.654222	0.765841	0.530035	0.511863	0.545179	0.538193	0.564759	0.51
	Figure 1g					15	0.564899	0.593161	0.610607	0.387834	0.342908	0.37476	0.316506	0.306988	0.350602
						30	0.517446	0.547802	0.540824	0.323624	0.309339	0.291721	0.35904	0.304458	0.314458
						60	0.428123	0.453594	0.460921	0.252903	0.246643	0.255931	0.203012	0.180121	0.209398
						Figure 1h
						JQ1 (µM)	NS			shRB			shE2F1			shRB+shE2F1
						0.001	1.00812	1.00162	0.99026	1.03229	0.97241	0.9953	1.04999	0.944205	1.00581	0.991133	1.00884	1.00003
						2.5	0.523539	0.530682	0.498864	0.871893	0.876869	0.887402	0.616229	0.552503	0.737096	0.868755	0.870484	0.896838
						5	0.388474	0.417695	0.391721	0.721533	0.762171	0.764742	0.436522	0.4293	0.435672	0.758482	0.749424	0.78813
						10	0.338474	0.342695	0.340422	0.622011	0.594642	0.569762	0.316293	0.261064	0.38809	0.595339	0.634128	0.61848
						20	0.30276	0.308441	0.321266	0.456141	0.47024	0.471899	0.38894	0.34858	0.272534	0.48589	0.516938	0.518832
						40	0.178571	0.243506	0.168993	0.389794	0.354131	0.40638	0.357927	0.240671	0.28358	0.346711	0.424124	0.376606
						I-BET726 (µM)	NS			shRB			shE2F1			shRB+shE2F1
						0.001	1.04299	1.017	0.940005	0.981974	0.986946	1.03108	1.00842	0.984832	1.00675	1.02049	0.986184	0.99333
						6.25	0.617197	0.582949	0.564003	0.929914	0.904429	0.890443	0.580935	0.604517	0.667958	0.930126	0.897253	0.921074
						12.5	0.440126	0.485548	0.48822	0.823621	0.806527	0.790987	0.427148	0.494575	0.526129	0.798793	0.838971	0.816103
						25	0.312849	0.315764	0.320136	0.679409	0.649728	0.631857	0.335474	0.328499	0.352746	0.671748	0.695569	0.661744
						50	0.266213	0.256983	0.273257	0.497281	0.526806	0.486558	0.255757	0.233171	0.274026	0.508178	0.576465	0.55582
						100	0.173913	0.226378	0.1812	0.433566	0.355866	0.363636	0.219221	0.16508	0.192648	0.382722	0.412895	0.422423

## Sheet: Figure 2
	Figure 2a				Figure 2b					Figure 2c
	Figure 2d					Figure 2e					Figure 2f
											Figure 2j
	Figure 2h					Figure 2i
	Figure 2k

## Sheet: Figure 3
	Figure 3b					Figure 3b					Figure 3g					Figure 3h
	Figure 3i				Figure 3k					Figure 3l

## Sheet: Figure 4
	Figure 4a
	The ChIP-seq data has been deposited into at the NCBI’s GEO data repository with the accession code GSE191263.
	Figure 4b,c
	The 107 peaks with enhanced occupancy of BRD4 was relevant to 152 genes and shown in the supplementary table 1.
	Figure 4d																Figure 4g
	The ChIP-seq data has been deposited into at the NCBI’s GEO data repository with the accession code GSE191263.																	shcon			shRB1
																	EDNRA	1.06679	1.00568	0.92753	1.55001	1.43297	1.61394
	Figure 4e								Figure 4f								GNB1L	0.965567	1.03627	0.998167	2.73475	2.5046	2.48671
		shcon			shRB1					shcon			shRB1				GRIN3A	1.10002	1.01389	0.886091	0.983796	0.713176	0.70086
	IgG	0.00218961	0.00146499	0.00213729	0.00233585	0.00118623	0.0010911		IgG	0.00345925	0.00359052	0.00296038	0.00151995	0.00121603	0.00484261		GRM4	0.767099	1.02028	1.21262	0.757494	1.24508	0.947511
	BRD4	0.00650394	0.00750624	0.00728932	0.0545966	0.0549153	0.0518325		BRD4	0.0585709	0.0483356	0.0426888	0.154308	0.171746	0.14161		SSTR1	1.05593	1.08966	0.854409	1.72219	1.9432	1.7783
	IgG	0.002485	0.000737898	0.00132481	0.000672196	0.000758715	0.000618045		IgG	0.000744692	0.00110928	0.000963118	0.00131938	0.00129666	0.00123609
	BRD4	0.0134412	0.0108963	0.0132304	0.0594052	0.0551976	0.060371		BRD4	0.0426206	0.0352342	0.0332616	0.122517	0.10728	0.116629		Figure 4h
	IgG	0.00114169	0.00183081	0.00101803	0.00222108	0.00154103	0.000695337		IgG	0.00150196	0.00198491	0.00159746	0.00145122	0.00115646	0.00135265			shcon			shRB1
	BRD4	0.0198006	0.017141	0.0155171	0.0235351	0.0212383	0.0259162		BRD4	0.0458886	0.0523039	0.0473661	0.118809	0.126349	0.121582		EDNRA	1.588	0.633858	0.778145	2.98869	2.76405	2.72933
	IgG	0.00164921	0.00213509	0.00216713	0.00193077	0.00102255	0.00115331		IgG	0.000896112	0.000832028	0.00086801	0.000638028	0.000845811	0.000760903		GNB1L	1.17529	0.892437	0.932272	3.671	4.04729	3.84831
	BRD4	0.00713474	0.00812233	0.00723897	0.0127112	0.0171861	0.0144779		BRD4	0.0136196	0.00708037	0.00942037	0.0439309	0.0582102	0.0579118		GRIN3A	1.0109	0.960663	1.02844	5.96118	6.41814	6.1291
	IgG	0.00135913	0.000934555	0.00114535	0.00146653	0.00171064	0.00142977		IgG	0.00142746	0.00160143	0.00149049	0.001126	0.00125646	0.00116134		GRM4	1.12548	0.95722	0.994376	1.7249	1.80284	1.6394
	BRD4	0.00780728	0.00658319	0.0061722	0.0525326	0.0599514	0.0511189		BRD4	0.021239	0.0243796	0.0259162	0.0540403	0.0480684	0.0559391		SSTR1	1.23088	0.69545	1.07367	3.47801	4.19688	3.83187
	Figure 4i					Figure 4j														Figure 4k
							shcon			shRB1			shBRD4			shRB1+shBRD4
						RB1	1.01556	0.947548	1.0369	0.0548742	0.0600484	0.0560272	0.987786	0.915271	0.987786	0.0501457	0.0326284	0.0484376
						BRD4	1.01855	0.983857	0.997591	0.963609	0.930785	1.03995	0.0189261	0.0181551	0.0208548	0.0279022	0.0177815	0.0249731
						GNB1L	1.0751	0.942439	0.982461	3.08329	3.01984	2.55703	0.16545	0.0799073	0.158711	0.261425	0.178559	0.232366
	Figure 4l			Figure 4m			Figure 4n			Figure 4o
	WT	Deletion		WT	Deletion		RB1	GNB1L		High GNB1L		Low GNB1L
	0.2077	-0.0368		-0.3651	-0.0606		0.2077	-0.3651		Time (Days)	Alive (0), Dead (1)	Time (Days)	Alive (0), Dead (1)
	0.2484	1.0812		-0.2549	-1.2313		0.2484	-0.2549		3479	0	371	0
	1.3919	0.4939		-0.7343	-1.0648		1.3919	-0.7343		973	0	782	0
	0.0933	0.1543		-0.268	-1.1205		0.0933	-0.268		97	0	1947	0
	0.0926	-0.136		0.8013	1.3955		0.0926	0.8013		44	0	746	0
	1.0473	1.2258		0.2969	-2.0404		1.0473	0.2969		2535	0	1067	0
	1.0927	0.7168		1.4136	-0.0145		1.0927	1.4136		71	0	1434	0
	0.5851	-0.4993		-0.2418	0.3151		0.5851	-0.2418		1519	0	686	0
	1.2632	-0.8961		-1.1576	1.2661		1.2632	-1.1576		1329	0	882	0
	1.1697	0.486		-0.5606	-0.386		1.1697	-0.5606		38	0	770	0
	0.3143	-1.3558		-0.0577	1.364		0.3143	-0.0577		710	0	27	0
	1.3272	-0.5955		-1.4556	0.6212		1.3272	-1.4556		1610	0	1774	0
	1.1386	-0.7548		-0.0802	-0.9197		1.1386	-0.0802		3716	0	830	0
	1.9638	0.4712		-1.308	-0.479		1.9638	-1.308		889	0	62	0
	1.417	-0.4051		0.6901	-0.673		1.417	0.6901		4264	0	496	0
	1.5089	-0.6642		-2.043	0.3204		1.5089	-2.043		530	0	60	0
	1.7928	-0.1581		-0.9501	0.3223		1.7928	-0.9501		23	0	2115	0
	1.7001	-0.505		-1.0734	-0.1022		1.7001	-1.0734		789	0	972	0
	1.1956	-0.3565		-0.9126	0.7098		1.1956	-0.9126		91	0	522	0
	1.2337	0.032		-1.215	1.4078		1.2337	-1.215		393	0	308	0
	1.2542	-0.8659		-1.4651	1.1946		1.2542	-1.4651		323	0	473	0
	1.6902	-0.9085		-2.2218	-0.4167		1.6902	-2.2218		610	0	2366	0
	1.3009	-1.5741		0.5618	0.7003		1.3009	0.5618		1726	0	2066	0
	0.6698	-0.2171		0.0265	0.3946		0.6698	0.0265		196	0	992	0
	1.1466	-1.0879		-1.4892	0.8974		1.1466	-1.4892		937	0	859	0
	1.9414	-1.9172		-1.7787	0.7843		1.9414	-1.7787		427	0	2198	0
	1.9874	-0.8592		-1.3383	0.421		1.9874	-1.3383		1623	0	692	0
	0.7587	-0.6844		-0.0682	0.0157		0.7587	-0.0682		874	0	1476	0
	0.6368	-3.521		-0.2601	2.9132		0.6368	-0.2601		1215	0	671	0
	0.3712	-1.117		-0.1485	0.4439		0.3712	-0.1485		128	0	573	0
	1.7701	-1.9208		-1.3976	1.5217		1.7701	-1.3976		2722	0	680	0
	1.7542	-2.1407		-1.031	-0.2904		1.7542	-1.031		975	0	717	0
	2.1228	-1.7497		-2.4522	1.1564		2.1228	-2.4522		67	0	687	0
	1.9079	-1.4875		-2.9804	1.1591		1.9079	-2.9804		1001	0	1090	0
	1.899	-0.8131		-1.2897	0.9971		1.899	-1.2897		148	0	2309	0
	0.819	-1.9615		0.0332	0.4951		0.819	0.0332		579	0	150	0
	1.9906	-0.8702		-1.126	-0.0962		1.9906	-1.126		2551	0	376	0
	2.0481	-1.3614		-2.6295	1.1224		2.0481	-2.6295		146	1	860	0
	1.7245	-2.7579		-1.4121	-0.4088		1.7245	-1.4121		1029	0	1518	0
	1.0013	-1.2197		-1.2512	0.49		1.0013	-1.2512		3502	1	191	0
	1.0721	-0.6212		-1.1571	0.4563		1.0721	-1.1571		686	0	212	0
	2.2768	-0.5643		-2.9381	0.8265		2.2768	-2.9381		106	0	1105	0
	1.455	-0.9214		-1.1742	-0.1471		1.455	-1.1742		266	0	864	0
	0.881	-1.9885		-0.241	0.8853		0.881	-0.241		863	0	621	0
	-2.3466	-0.9538		0.1901	0.1906		-2.3466	0.1901		178	0	455	0
	1.6602	-1.1015		-1.0797	-0.2216		1.6602	-1.0797		1483	0	378	0
	0.9761	-0.8155		0.0491	-0.0765		0.9761	0.0491		1778	0	329	0
	1.125	-0.7372		-0.5613	0.2971		1.125	-0.5613		1259	0	404	0
	1.5155	0.5341		-0.61	0.4649		1.5155	-0.61		1931	0	299	0
	1.6099	-0.5021		-1.434	0.1764		1.6099	-1.434		617	0	994	0
	1.5767	0.3638		-0.5332	-1.0153		1.5767	-0.5332		49	0	2013	0
	0.7644	-0.4757		-0.0341	0.366		0.7644	-0.0341		230	0	939	0
	0.8778	0.9358		-1.0244	-1.1189		0.8778	-1.0244		321	0	2684	0
	0.5796	0.0408		-1.034	-0.2817		0.5796	-1.034		1247	0	2068	0
	1.0796	0.7373		-0.5586	-1.1289		1.0796	-0.5586		2052	0	432	0
	1.5257	0.5575		-0.1245	-1.8492		1.5257	-0.1245		1754	0	2136	0
	1.6019	-0.2095		-1.4355	0.4682		1.6019	-1.4355		668	0	868	0
	0.0322	0.7148		-0.9311	-0.7475		0.0322	-0.9311		941	0	1565	0
	0.1893	-0.0288		0.6689	0.607		0.1893	0.6689		3323	0	1701	0
	-1.5358	0.0602		1.5329	0.906		-1.5358	1.5329		202	0	1815	0
	-0.0248	-0.7915		1.3168	-0.2044		-0.0248	1.3168		1482	0	1096	0
	0.0597	1.2002		-0.0529	-1.4988		0.0597	-0.0529		2542	0	747	0
	-0.0595	0.5451		-0.0955	-1.2318		-0.0595	-0.0955		1054	0	1237	0
	0.0252	0.2614		0.7057	-0.8877		0.0252	0.7057		1329	1	983	0
	0.2606	1.0078		0.827	-0.0658		0.2606	0.827		1461	0	942	0
	0.8184	-0.1275		0.1314	0.3984		0.8184	0.1314		1004	0	3631	0
	-0.3503	0.1061		0.1211	-0.3709		-0.3503	0.1211		410	0	31	0
	1.0486	0.4923		0.541	-1.1589		1.0486	0.541		987	0	792	0
	-0.6098	0.8526		-0.0518	-0.3077		-0.6098	-0.0518		83	0	1161	0
	-0.2143	1.6962		1.2418	-3.0915		-0.2143	1.2418		1770	0	870	0
	0.0868	-0.3228		-0.7049	-0.1468		0.0868	-0.7049		1464	0	938	0
	0.4586	-0.3591		-1.2221	-0.1304		0.4586	-1.2221		979	0	282	0
	-0.4249	0.3649		-0.2088	-1.9467		-0.4249	-0.2088		833	0	1719	0
	0.5913	-0.2274		-0.4728	0.1		0.5913	-0.4728		1098	0	1070	0
	0.4674	0.2386		-0.6138	-0.8714		0.4674	-0.6138		1408	0	1576	0
	0.2626	0.3306		-0.6907	0.4652		0.2626	-0.6907		987	0	197	0
	0.2607	-1.6308		0.1177	1.935		0.2607	0.1177		469	0	91	0
	-1.7667	-0.0284		0.7972	-2.3753		-1.7667	0.7972		910	0	1001	0
	0.0896	1.3855		0.0978	-1.0477		0.0896	0.0978		783	0	1381	0
	0.6693	0.0654		-0.5045	-0.0395		0.6693	-0.5045		873	0	173	0
	0.4957	0.5003		0.4403	-0.2143		0.4957	0.4403		1099	0	1136	0
	0.5028	0.0521		-0.836	-0.6596		0.5028	-0.836		941	0	775	0
	0.8006	-0.4908		1.1111	-0.338		0.8006	1.1111		1060	0	2522	0
	0.6427	0.3436		0.2077	-0.0011		0.6427	0.2077		844	0	742	0
	-0.0326	-0.0281		-1.1622	-1.7188		-0.0326	-1.1622		956	0	943	0
	0.4437	0.7337		0.5438	0.1537		0.4437	0.5438		269	0	290	0
	0.0976	0.9744		-0.4527	-0.7963		0.0976	-0.4527		967	0	731	0
	-0.7001	-0.6622		-0.5055	0.1258		-0.7001	-0.5055		2089	0	1133	0
	0.0734	-0.4608		1.8938	-0.1067		0.0734	1.8938		784	0	1073	0
	0.7587	-0.3868		0.5323	-1.9511		0.7587	0.5323		546	0	1221	0
	-1.3616	-0.1526		1.0562	0.369		-1.3616	1.0562		463	0	1008	0
	-1.0335	-1.2149		-0.0758	1.5566		-1.0335	-0.0758		934	0	183	0
	0.7066	-0.8062		-1.2769	1.378		0.7066	-1.2769		1383	0	1427	0
	-0.3631	-0.5303		0.146	0.6161		-0.3631	0.146		583	0	770	0
	0.0993	0.4655		-0.0816	-0.5044		0.0993	-0.0816		3130	0	486	0
	0.7106	-0.7496		-0.3821	0.267		0.7106	-0.3821		2760	0	31	0
	0.1096	-0.4122		0.6451	0.9205		0.1096	0.6451		355	0	766	0
	2.3237	-0.4382		-0.8789	2.47		2.3237	-0.8789		94	0	449	0
	1.52	-0.667		0.5793	0.5737		1.52	0.5793		1378	0	2107	0
	1.4771	-1.1248		-1.1811	0.0973		1.4771	-1.1811		2499	0	1339	0
	0.1851	-0.4114		-0.4522	-0.0462		0.1851	-0.4522		112	0	526	0
	0.2323	-0.3974		-0.8088	0.9705		0.2323	-0.8088		776	0	724	0
	0.5898	-1.3689		-0.2535	0.8782		0.5898	-0.2535		1365	0	412	0
	0.4825	-0.055		0.2654	-0.7019		0.4825	0.2654		493	0	1610	0
	0.6195	-0.5416		0.109	0.5675		0.6195	0.109		1262	0	1222	0
	0.0666	-0.2288		-0.6742	-0.5437		0.0666	-0.6742		349	0	1396	0
	1.2424	-0.0227		-0.9041	0.1205		1.2424	-0.9041		877	0	1611	0
	0.8953	-1.0353		-0.2405	0.6742		0.8953	-0.2405		2505	0	657	0
	0.924	-0.3825		2.5767	-0.5943		0.924	2.5767		598	0	601	0
	-1.0203	0.9156		0.5404	-0.3665		-1.0203	0.5404		91	0	1733	0
	0.574	-0.1001		0.1571	-0.7574		0.574	0.1571		1515	0	924	0
	0.2891	0.2685		0.1066	-0.2509		0.2891	0.1066		1134	0	481	0
	0.0383	0.1025		-0.7662	-0.1833		0.0383	-0.7662		1195	0	1218	0
	-0.0515	-0.7622		-0.2443	-1.5699		-0.0515	-0.2443		1968	0	1108	0
	0.0953	-1.0605		-1.0047	1.1459		0.0953	-1.0047		524	0	923	0
	-0.0166	-0.0174		-1.6816	0.5522		-0.0166	-1.6816		28	0	573	0
	-0.0264	-0.3528		1.3323	-0.64		-0.0264	1.3323		2304	0	679	0
	0.4891	-0.2815		-0.2981	-0.2314		0.4891	-0.2981		665	0	2079	0
	1.2123	-0.524		-0.597	1.8572		1.2123	-0.597		769	0	2657	0
	1.0682	1.4966		0.171	0.3589		1.0682	0.171		1185	0	512	0
	1.0609	-0.5609		-0.8259	0.092		1.0609	-0.8259		1124	0	1948	0
	1.0078	-0.2214		-1.5888	1.4436		1.0078	-1.5888		821	0	1078	0
	2.039	-0.4648		-0.7069	0.9843		2.039	-0.7069		1106	0	31	0
	1.0498	0.5089		-0.5768	1.5052		1.0498	-0.5768		643	0	671	0
	1.1033	0.3949		-1.1962	-2.098		1.1033	-1.1962		263	0	2028	0
	1.2957	-0.6067		0.1662	-0.4938		1.2957	0.1662		1640	0	197	0
	0.3736	-0.6479		-0.1059	-0.354		0.3736	-0.1059		930	0	474	0
	1.4014	-1.2133		-0.0517	0.2051		1.4014	-0.0517		524	0	526	0
	0.6136	-0.7459		0.135	0.4151		0.6136	0.135		2051	0	958	0
	1.5559	0.0192		-0.6191	0.5209		1.5559	-0.6191		1004	0	1828	0
	0.8335	-1.0787		-1.0448	2.0604		0.8335	-1.0448		48	0	731	0
	-1.2818	-1.211		0.9272	1.6854		-1.2818	0.9272		422	0	31	0
	1.072	-1.3982		-0.4487	0.9339		1.072	-0.4487		213	0	476	0
	0.8249	-1.1806		-0.6152	0.7266		0.8249	-0.6152		386	0	3447	0
	0.264	-0.3304		-0.807	0.4686		0.264	-0.807		1842	0	1159	0
	1.5185	-0.3781		1.2109	2.4273		1.5185	1.2109		1328	0	857	0
	1.3004	-0.4043		-1.4407	-0.436		1.3004	-1.4407		185	0	1415	0
	1.4145	-0.4959		-0.4081	1.2009		1.4145	-0.4081		1932	0	1302	0
	0.688	-0.984		-0.406	-0.5165		0.688	-0.406		839	0	1177	0
	0.5495	-0.8578		-1.3926	0.3286		0.5495	-1.3926		628	1	114	0
	-0.9105	-0.7998		0.1998	-0.1487		-0.9105	0.1998		1415	0	1198	0
	0.0387	0.3416		-1.2616	-1.0517		0.0387	-1.2616		1775	0	595	0
	-0.1534	1.6742		-0.5688	-0.866		-0.1534	-0.5688		1361	0	212	0
	0.5875	0.8531		-1.2796	-0.1931		0.5875	-1.2796		1696	0	922	0
	-0.2608	-1.6981		2.5327	2.0192		-0.2608	2.5327		899	0	765	0
	1.0053	-5.3773		-0.0029	2.1015		1.0053	-0.0029		1491	0	405	0
	0.1936	-0.2259		0.2746	0.6684		0.1936	0.2746		804	0	458	0
	0.4909	-1.1186		0.2639	1.0716		0.4909	0.2639		112	0	62	0
	-1.1336	-1.108		0.742	-0.0133		-1.1336	0.742		2002	0	3333	0
	1.6926	-0.1531		-1.8909	1.6741		1.6926	-1.8909		2870	0	726	0
	0.3945	-0.7288		0.8641	1.222		0.3945	0.8641		1395	0	1832	0
	0.4662	-2.1665		-0.3361	0.6617		0.4662	-0.3361		1063	0	2324	0
	0.3211	-0.5556		-0.6491	0.8716		0.3211	-0.6491		1378	0	1355	0
	0.2975	-1.0403		-0.6013	-0.9146		0.2975	-0.6013		1127	0	1909	0
	0.4133	-0.0885		-0.8222	-0.2001		0.4133	-0.8222		543	0	924	0
	0.4116	-0.568		0.0631	0.558		0.4116	0.0631		3440	0	2037	0
	-1.4264	-3.9412		0.5943	1.4687		-1.4264	0.5943		827	0	1366	0
	0.0719	-1.3796		-0.5345	-0.3949		0.0719	-0.5345		2259	0	1720	0
	0.7867	-1.8883		-1.7077	2.1216		0.7867	-1.7077		130	0	543	0
	-0.119	-1.1738		0.0482	0.6605		-0.119	0.0482		1461	0	1760	0
	0.2414	-1.139		0.628	1.0328		0.2414	0.628		1363	0	2850	0
	-0.9926	-0.81		-0.3889	1.4682		-0.9926	-0.3889		451	0	1184	0
	-0.1854	-0.2368		0.3219	-1.0315		-0.1854	0.3219		474	0	1517	0
	0.0385	-1.2381		-0.4246	0.1591		0.0385	-0.4246		2465	0	2048	0
	-0.0596	-0.5194		-0.8011	0.9355		-0.0596	-0.8011		849	0	1218	0
	0.3646	-0.5808		0.7724	0.2551		0.3646	0.7724		400	0	304	0
	0.6398	-0.9207		-0.3733	-0.0137		0.6398	-0.3733		131	0	370	0
	2.8086	-0.7323		-1.5311	0.4569		2.8086	-1.5311		91	0	589	0
	-0.3973	0.0571		0.2432	0.1178		-0.3973	0.2432		54	0	1889	0
	0.0196	-1.6238		-0.1649	0.1213		0.0196	-0.1649		1887	0	440	0
	-0.114	-0.1442		-0.4939	0.3403		-0.114	-0.4939		756	0	728	0
	-0.5221	-0.8293		-0.1934	0.5774		-0.5221	-0.1934		2620	0	1778	0
	0.7703	-1.6948		-0.9287	-0.2842		0.7703	-0.9287		448	0	1443	0
	-0.5452	0.7156		1.5509	-1.1842		-0.5452	1.5509		685	0	979	0
	0.9337	-1.5544		-0.1074	2.0503		0.9337	-0.1074		587	0	700	0
	-0.0369	0.5922		0.049	-0.0245		-0.0369	0.049		2083	0	365	0
	0.2114	-0.7613		0.7032	0.9734		0.2114	0.7032		396	0	250	0
	0.1947	0.0645		-0.6676	0.9617		0.1947	-0.6676		442	0	974	0
	-0.2817	-0.5244		0.381	-1.2535		-0.2817	0.381		516	0	1115	0
	-0.3141	-0.5661		1.2063	1.4523		-0.3141	1.2063		1913	0	1965	0
	0.8471	-0.5397		0.0172	0.6406		0.8471	0.0172		724	0	824	0
	0.1324	-0.3863		-0.1632	0.0611		0.1324	-0.1632		1260	0	1832	0
	-0.8717	-1.0615		0.0218	1.3451		-0.8717	0.0218		1155	0	1882	0
	0.7125	-0.6994		-1.2624	-1.1484		0.7125	-1.2624		512	0	1513	0
	-1.9766	-0.9561		2.6867	1.5903		-1.9766	2.6867		964	0	1889	0
	0.4099	-0.0957		0.4336	0.4799		0.4099	0.4336		847	0
	-0.1092	-1.4781		0.2963	1.2066		-0.1092	0.2963		822	0
	-2.1277	-1.0806		1.6403	0.2909		-2.1277	1.6403		1855	1
	-0.9892	-1.2236		2.5929	0.8855		-0.9892	2.5929		2469	1
	-0.8121	-1.2424		1.367	-0.8362		-0.8121	1.367		616	0
	0.3062	0.53		0.5446	-0.5055		0.3062	0.5446		766	0
	-0.1288	-0.1122		-0.0951	-0.2233		-0.1288	-0.0951		405	0
	0.1877	-0.7501		0.6643	0.3959		0.1877	0.6643		1184	0
	-0.2786	0.2715		0.9571	0.3936		-0.2786	0.9571		626	0
	0.2013	-0.3379		0.7009	0.9835		0.2013	0.7009		1449	0
	0.9307	-1.5238		-0.5907	3.0783		0.9307	-0.5907		1890	0
	0.7718	-1.1078		0.1919	0.4461		0.7718	0.1919		417	0
	0.9977	-1.3956		1.5036	1.8579		0.9977	1.5036		1306	0
	0.2878	-1.2063		0.443	1.8258		0.2878	0.443		2056	0
	0.6827	-0.4863		-0.2731	0.1523		0.6827	-0.2731		1273	0
	-1.1685	-0.8949		0.7491	-0.745		-1.1685	0.7491		992	0
	-1.7331	-0.7856		1.142	-0.0348		-1.7331	1.142		666	0
	-0.3921	0.3059		-0.144	-0.663		-0.3921	-0.144		1099	0
	-0.4891	-0.295		0.5875	0.7339		-0.4891	0.5875		273	0
	-1.2867	-0.5744		2.4719	-0.4553		-1.2867	2.4719		132	0
	0.1996	-0.0478		-0.6302	-0.499		0.1996	-0.6302		2403	0
	-0.781	0.3495		1.3043	0.8725		-0.781	1.3043		2450	0
	-0.5161	-0.9121		1.0945	0.0213		-0.5161	1.0945		696	0
	1.934	-0.2096		-1.7032	-0.8076		1.934	-1.7032		531	0
	0.2801	-0.885		-0.1881	1.8332		0.2801	-0.1881		1272	0
	0.4591	-2.675		-0.0166	1.776		0.4591	-0.0166		350	0
	0.8023	0.1592		-1.1877	-0.1879		0.8023	-1.1877		328	0
	-0.4149	-1.0136		-0.4056	0.1407		-0.4149	-0.4056		395	0
	0.2406	-2.0513		-0.9176	1.8174		0.2406	-0.9176		1349	0
	-0.1416	-0.3731		0.1293	-1.5067		-0.1416	0.1293		663	0
	-0.2495	-0.0425		0.6157	0.4257		-0.2495	0.6157		763	0
	0.22	-0.9628		-0.0072	1.3457		0.22	-0.0072		547	0
	0.2969	-2.0212		-1.0203	0.689		0.2969	-1.0203		1383	0
	0.5818			-0.9401			0.5818	-0.9401		61	0
	1.051			-0.988			1.051	-0.988		396	0
	0.6973			-1.2703			0.6973	-1.2703		91	0
	-1.1206			-0.4654			-1.1206	-0.4654		1306	0
	0.0582			-0.3869			0.0582	-0.3869		1103	0
	0.2805			2.0954			0.2805	2.0954		134	0
	0.1704			-1.4961			0.1704	-1.4961		483	0
	-1.0229			0.7937			-1.0229	0.7937		771	0
	-0.4872			1.0938			-0.4872	1.0938		908	0
	0.186			0.8384			0.186	0.8384		781	0
	0.2297			-0.248			0.2297	-0.248		138	0
	-0.184			-0.0295			-0.184	-0.0295		668	0
	1.0432			0.4602			1.0432	0.4602		740	0
	0.4121			-0.7398			0.4121	-0.7398		2572	0
	0.32			0.3976			0.32	0.3976		1559	0
	0.1087			-1.4999			0.1087	-1.4999		560	0
	0.1975			0.8347			0.1975	0.8347		636	0
	0.1197			-0.0986			0.1197	-0.0986		2628	0
	0.3478			-0.3126			0.3478	-0.3126		668	0
	-0.1855			-0.9055			-0.1855	-0.9055		1434	0
	-0.6014			0.4029			-0.6014	0.4029		115	0
	0.7916			-0.4649			0.7916	-0.4649		2687	0
	0.7786			0.0882			0.7786	0.0882		1853	0
	0.9989			-0.6067			0.9989	-0.6067		1167	0
	0.624			1.2881			0.624	1.2881		508	0
	-0.603			-0.8386			-0.603	-0.8386		1876	0
	-0.0279			-0.3958			-0.0279	-0.3958		680	0
	-0.29			0.585			-0.29	0.585		1985	0
	-0.7022			0.7849			-0.7022	0.7849		1952	0
	-0.4181			0.6472			-0.4181	0.6472		1391	0
	-0.5918			-0.4018			-0.5918	-0.4018		1962	0
	-0.2051			0.4836			-0.2051	0.4836		1118	0
	-0.1335			2.8622			-0.1335	2.8622		1226	0
	0.7957			-0.3839			0.7957	-0.3839		615	0
	1.6562			-0.8023			1.6562	-0.8023		787	0
	-0.3123			-0.725			-0.3123	-0.725		1154	0
	0.6392			-1.0765			0.6392	-1.0765		145	0
	-0.0463			-0.7799			-0.0463	-0.7799		31	0
	0.9717			-0.6805			0.9717	-0.6805		353	0
	0.2808			0.0269			0.2808	0.0269		1266	0
	1.2373			-0.211			1.2373	-0.211		551	0
	1.2789			0.1532			1.2789	0.1532		849	0
	-0.2007			0.6513			-0.2007	0.6513		1457	0
	0.4997			0.6835			0.4997	0.6835		1915	0
	-0.1869			-1.5123			-0.1869	-1.5123		928	0
	0.3679			-0.3495			0.3679	-0.3495		1690	0
	-0.1595			0.2446			-0.1595	0.2446		1477	0
	0.7414			-0.0633			0.7414	-0.0633		721	0
	0.7532			-0.807			0.7532	-0.807		728	1
							-0.0368	-0.0606		825	0
							1.0812	-1.2313		2347	0
							0.4939	-1.0648		1150	0
							0.1543	-1.1205		476	0
							-0.136	1.3955		1542	0
							1.2258	-2.0404		1543	0
							0.7168	-0.0145		1829	0
							-0.4993	0.3151		842	0
							-0.8961	1.2661		906	0
							0.486	-0.386		540	0
							-1.3558	1.364		938	0
							-0.5955	0.6212		2118	0
							-0.7548	-0.9197		811	0
							0.4712	-0.479		3467	1
							-0.4051	-0.673		1261	0
							-0.6642	0.3204		5024	0
							-0.1581	0.3223		875	1
							-0.505	-0.1022		553	0
							-0.3565	0.7098		4295	0
							0.032	1.4078		1156	0
							-0.8659	1.1946		1078	0
							-0.9085	-0.4167		1364	0
							-1.5741	0.7003		270	0
							-0.2171	0.3946		1373	0
							-1.0879	0.8974		352	0
							-1.9172	0.7843		857	0
							-0.8592	0.421		614	0
							-0.6844	0.0157		1365	0
							-3.521	2.9132		1171	0
							-1.117	0.4439		748	0
							-1.9208	1.5217		2073	0
							-2.1407	-0.2904		3096	0
							-1.7497	1.1564		384	0
							-1.4875	1.1591		720	0
							-0.8131	0.9971		682	0
							-1.9615	0.4951		2279	0
							-0.8702	-0.0962		275	0
							-1.3614	1.1224		189	0
							-2.7579	-0.4088		1219	0
							-1.2197	0.49		1065	0
							-0.6212	0.4563		1771	0
							-0.5643	0.8265		425	0
							-0.9214	-0.1471		1614	0
							-1.9885	0.8853		791	1
							-0.9538	0.1906
							-1.1015	-0.2216
							-0.8155	-0.0765
							-0.7372	0.2971
							0.5341	0.4649
							-0.5021	0.1764
							0.3638	-1.0153
							-0.4757	0.366
							0.9358	-1.1189
							0.0408	-0.2817
							0.7373	-1.1289
							0.5575	-1.8492
							-0.2095	0.4682
							0.7148	-0.7475
							-0.0288	0.607
							0.0602	0.906
							-0.7915	-0.2044
							1.2002	-1.4988
							0.5451	-1.2318
							0.2614	-0.8877
							1.0078	-0.0658
							-0.1275	0.3984
							0.1061	-0.3709
							0.4923	-1.1589
							0.8526	-0.3077
							1.6962	-3.0915
							-0.3228	-0.1468
							-0.3591	-0.1304
							0.3649	-1.9467
							-0.2274	0.1
							0.2386	-0.8714
							0.3306	0.4652
							-1.6308	1.935
							-0.0284	-2.3753
							1.3855	-1.0477
							0.0654	-0.0395
							0.5003	-0.2143
							0.0521	-0.6596
							-0.4908	-0.338
							0.3436	-0.0011
							-0.0281	-1.7188
							0.7337	0.1537
							0.9744	-0.7963
							-0.6622	0.1258
							-0.4608	-0.1067
							-0.3868	-1.9511
							-0.1526	0.369
							-1.2149	1.5566
							-0.8062	1.378
							-0.5303	0.6161
							0.4655	-0.5044
							-0.7496	0.267
							-0.4122	0.9205
							-0.4382	2.47
							-0.667	0.5737
							-1.1248	0.0973
							-0.4114	-0.0462
							-0.3974	0.9705
							-1.3689	0.8782
							-0.055	-0.7019
							-0.5416	0.5675
							-0.2288	-0.5437
							-0.0227	0.1205
							-1.0353	0.6742
							-0.3825	-0.5943
							0.9156	-0.3665
							-0.1001	-0.7574
							0.2685	-0.2509
							0.1025	-0.1833
							-0.7622	-1.5699
							-1.0605	1.1459
							-0.0174	0.5522
							-0.3528	-0.64
							-0.2815	-0.2314
							-0.524	1.8572
							1.4966	0.3589
							-0.5609	0.092
							-0.2214	1.4436
							-0.4648	0.9843
							0.5089	1.5052
							0.3949	-2.098
							-0.6067	-0.4938
							-0.6479	-0.354
							-1.2133	0.2051
							-0.7459	0.4151
							0.0192	0.5209
							-1.0787	2.0604
							-1.211	1.6854
							-1.3982	0.9339
							-1.1806	0.7266
							-0.3304	0.4686
							-0.3781	2.4273
							-0.4043	-0.436
							-0.4959	1.2009
							-0.984	-0.5165
							-0.8578	0.3286
							-0.7998	-0.1487
							0.3416	-1.0517
							1.6742	-0.866
							0.8531	-0.1931
							-1.6981	2.0192
							-5.3773	2.1015
							-0.2259	0.6684
							-1.1186	1.0716
							-1.108	-0.0133
							-0.1531	1.6741
							-0.7288	1.222
							-2.1665	0.6617
							-0.5556	0.8716
							-1.0403	-0.9146
							-0.0885	-0.2001
							-0.568	0.558
							-3.9412	1.4687
							-1.3796	-0.3949
							-1.8883	2.1216
							-1.1738	0.6605
							-1.139	1.0328
							-0.81	1.4682
							-0.2368	-1.0315
							-1.2381	0.1591
							-0.5194	0.9355
							-0.5808	0.2551
							-0.9207	-0.0137
							-0.7323	0.4569
							0.0571	0.1178
							-1.6238	0.1213
							-0.1442	0.3403
							-0.8293	0.5774
							-1.6948	-0.2842
							0.7156	-1.1842
							-1.5544	2.0503
							0.5922	-0.0245
							-0.7613	0.9734
							0.0645	0.9617
							-0.5244	-1.2535
							-0.5661	1.4523
							-0.5397	0.6406
							-0.3863	0.0611
							-1.0615	1.3451
							-0.6994	-1.1484
							-0.9561	1.5903
							-0.0957	0.4799
							-1.4781	1.2066
							-1.0806	0.2909
							-1.2236	0.8855
							-1.2424	-0.8362
							0.53	-0.5055
							-0.1122	-0.2233
							-0.7501	0.3959
							0.2715	0.3936
							-0.3379	0.9835
							-1.5238	3.0783
							-1.1078	0.4461
							-1.3956	1.8579
							-1.2063	1.8258
							-0.4863	0.1523
							-0.8949	-0.745
							-0.7856	-0.0348
							0.3059	-0.663
							-0.295	0.7339
							-0.5744	-0.4553
							-0.0478	-0.499
							0.3495	0.8725
							-0.9121	0.0213
							-0.2096	-0.8076
							-0.885	1.8332
							-2.675	1.776
							0.1592	-0.1879
							-1.0136	0.1407
							-2.0513	1.8174
							-0.3731	-1.5067
							-0.0425	0.4257
							-0.9628	1.3457
							-2.0212	0.689

## Sheet: Figure 5
	Figure 5a					Figure 5b
							0 µM			0.1 µM			0.5 µM			1 µM			5 µM
						GNB1L	1.03763	0.889638	1.07273	0.921011	0.853398	0.914649	0.732698	0.753297	0.847503	0.624724	0.693175	0.660345	0.271927	0.255481	0.366349
						CCNE2	1.09779	0.941217	0.960994	0.848273	0.775178	0.854173	0.743601	0.753981	0.728298	0.504386	0.548134	0.587475	0.215029	0.209149	0.21803
						Figure 5c
							IgG			BRD4
						Palbociclib (0 µM)	0.009061	0.006915	0.005539	0.141009	0.152181	0.145981
						Palbociclib (0.1 µM)	0.005655	0.003271	0.001464	0.128858	0.141009	0.131566
						Palbociclib (0.5 µM)	0.00938	0.004923	0.004286	0.126206	0.116941	0.127084
						Palbociclib (1 µM)	0.004468	0.005978	0.008338	0.10911	0.103224	0.09175
						Palbociclib (5 µM)	0.006146	0.003705	0.006104	0.092388	0.089241	0.087405
	Figure 5d													Figure 5f				Figure 5g
																		shcon EV	1.02711	0.949332	1.02356
																		shRB1 EV	2.63543	2.76874	2.86622
																		shRB1 HA-RB	0.933331	1.0336	1.00102
																		shRB1 HA-RB ΔCDK	0.308062	0.33865	0.279385
						Figure 5e
						EV	0.958189	0.978146	1.06367
						HA-RB	0.534467	0.640163	0.568105
						HA-RB ΔCDK	0.276078	0.27796	0.30986
	Figure 5h						Figure 5i
							JQ1 (µM)	EV					CDK4/Cyclin D1
							0.001	0.975029	1.02269	1.06563	0.997617	0.939036	0.956884	1.03651	1.00054	0.991268	1.01479
							0.3125	0.747903	0.844462	0.841732	0.750385	0.822122	0.880424	0.856219	0.820251	0.831561	0.838121
							0.625	0.479571	0.533436	0.444075	0.431415	0.504394	0.751482	0.744695	0.787676	0.685201	0.727051
							1.25	0.370352	0.437373	0.320955	0.346274	0.347764	0.586572	0.53115	0.563724	0.541782	0.542686
							2.5	0.251204	0.301594	0.230849	0.204041	0.20702	0.461023	0.496086	0.448582	0.423472	0.361489
							5	0.0978007	0.144467	0.102269	0.144467	0.0816661	0.232548	0.269873	0.280279	0.276433	0.294983
							I-BET726 (µM)	EV					CDK4/Cyclin D1
							0.001	0.953722	1.01925	1.02949	0.992116	1.00543	0.962901	0.99206	1.06047	1.00305	0.981518
							2.5	0.775315	0.76354	0.735384	0.817293	0.842633	0.881034	0.899874	0.893146	0.950789	0.85838
							5	0.584366	0.669858	0.561329	0.635302	0.573103	0.791539	0.780998	0.74668	0.716176	0.801184
							10	0.416709	0.470206	0.478653	0.454336	0.415685	0.658084	0.63543	0.609411	0.679167	0.609187
							20	0.263387	0.288983	0.331473	0.288983	0.239838	0.51431	0.457339	0.492329	0.556702	0.452629
							40	0.133869	0.186342	0.25878	0.240094	0.242398	0.307958	0.332406	0.230352	0.252108	0.251884
	Figure 5j						Figure 5k
							JQ1 (µM)	EV					CDK4/Cyclin D1
							0.001	0.917884	0.992864	1.07927	1.0383	0.97168	0.998729	1.01246	1.04297	0.947368	0.998474
							0.3125	0.683465	0.689876	0.658379	0.636359	0.595384	0.882787	0.845665	0.896771	0.922197	0.822019
							0.625	0.452949	0.424797	0.48361	0.481102	0.435389	0.721587	0.716247	0.746758	0.690567	0.670481
							1.25	0.335043	0.286264	0.317482	0.261177	0.288772	0.594457	0.580473	0.74803	0.536232	0.59166
							2.5	0.218252	0.233025	0.174211	0.148846	0.202921	0.365624	0.354183	0.402238	0.379354	0.464277
							5	0.0788828	0.100903	0.156372	0.260899	0.115676	0.264175	0.249682	0.122553	0.328757	0.244597
							I-BET726 (µM)	EV					CDK4/Cyclin D1
							0.001	1.05015	0.907657	1.02315	0.99615	1.02289	1.02102	1.03042	0.921118	0.995796	1.03165
							2.5	0.811411	0.880387	0.78521	0.853385	0.829323	0.971068	0.992087	0.921118	0.871909	0.918892
							5	0.586301	0.514918	0.610363	0.544861	0.554219	0.825915	0.827893	0.7955	0.789318	0.784619
							10	0.425623	0.354775	0.461983	0.407978	0.487381	0.699802	0.702028	0.613749	0.568991	0.640208
							20	0.321837	0.221099	0.276976	0.303978	0.396214	0.499011	0.451533	0.429031	0.478981	0.436449
							40	0.150706	0.226179	0.223238	0.0925035	0.19677	0.31726	0.426558	0.255193	0.28091	0.31998
	Figure 5l
	Figure 5m
	pRB	GNB1L
	0.6	0.5
	1.2	1
	0.6	0.8
	1	0.6
	1	0.6
	1.4	0
	0.7	0.1
	0.3	0.05
	0.8	0.4
	0.6	0.9
	1	0.6
	1.5	1.2
	0.3	0.05
	0.3	0.3
	0.6	0.6
	0.3	0.3
	0.2	0.2
	0.6	0.2
	0.8	0.4
	0.2	0.3
	0.8	0.4
	0.8	0.4
	1	0.5
	1.8	1
	1	1.65
	1.2	2.1
	1.2	1.35
	1.6	0.3
	1.6	0.7
	0.8	1.6
	1.8	1.2
	0.5	1.2
	0.2	0.15
	1	0.3
	1.2	0.8
	1.6	0
	0.8	1.4
	0.8	1.6
	0.4	0.4
	0.4	0.2
	0.8	0.7
	0.8	0.5
	0.5	1.4
	0.5	1.2
	0.3	0.3
	1.8	1.8
	1.8	2.7
	1.8	2.7
	0.4	0.5
	0.1	0.1
	0.2	0.1
	0.5	0.6
	1	0.4
	0.5	0.6
	0.8	0.3
	0.8	0.8
	0.9	0.8
	0.4	0.2
	1.6	0.8
	1.6	0.6
	0.8	0.8
	0.4	0.4
	0.1	0.2
	0.8	0.8
	1.6	1.6
	1.5	1.2
	0.5	0.5
	0.5	0.5
	0.5	0.5
	0.5	0.6
	0.2	0
	0.4	0.6
	0.6	0.4
	0.2	0.2
	1.5	0.6
	0.4	0.4
	1.6	1.6
	1.2	1.8
	1	1.5
	1	1.5
	0.5	0.4
	1.2	1.5
	0.6	0.6
	0.5	0.5
	0.5	0.5
	0.4	0.8
	0.3	0.4
	0.2	0.8
	0.3	0.2
	0.6	0.4
	1.2	1.2
	1.5	1.2
	0.3	0.2
	1.5	0.6
	0.8	0.5
	0.8	0.5
	0.2	0.4
	0.2	0.15
	1	0.9
	0.3	0.2
	1.5	1
	0.4	0.5
	1.8	1.5
	0.4	1.8
	0.1	0.1
	1.2	0.4
	0.6	0.05
	0.2	0.3
	0.1	0
	0.2	0
	1.5	1.2
	0.1	0.05
	0.05	0
	0.2	0.2
	0.1	0.05

## Sheet: Figure 6
	Figure 6a
			D0					D1					D2					D3					D4					D5					D6					D7
	shcon	Vehicle	0.0323	0.0328	0.0311	0.0412	0.0298	0.11685	0.09655	0.11725	0.10385	0.10395	0.18165	0.19725	0.19005	0.19315	0.21705	0.2764	0.2878	0.2749	0.2836	0.2841	0.4125	0.3938	0.4047	0.3713	0.368	0.5239	0.5506	0.517	0.5253	0.5318	0.71025	0.73785	0.72375	0.72965	0.70805	0.93835	0.85485	0.87505	0.94025	0.94105	0.90991
		JQ1	0.0416	0.0409	0.0346	0.0317	0.0301	0.05705	0.07935	0.07395	0.08405	0.07085	0.11785	0.10425	0.12015	0.09725	0.10635	0.1194	0.1538	0.1262	0.1457	0.1652	0.2199	0.1882	0.1717	0.16198	0.1979	0.2315	0.2424	0.2578	0.2603	0.2517	0.30645	0.31095	0.32335	0.30335	0.31485	0.40565	0.37665	0.41085	0.49725	0.41475	0.42103
		666-15	0.0413	0.0379	0.0321	0.0315	0.0401	0.08235	0.06745	0.07635	0.07525	0.08345	0.08185	0.11745	0.12275	0.11805	0.10685	0.1563	0.1648	0.1716	0.1626	0.1968	0.2594	0.2627	0.2489	0.2836	0.2731	0.3464	0.3266	0.3078	0.3147	0.329	0.35115	0.39015	0.37245	0.41905	0.42815	0.52045	0.46455	0.49585	0.50495	0.49335	0.49583
		JQ1+666-15	0.0303	0.0411	0.0367	0.0471	0.0311	0.04265	0.03865	0.04365	0.04035	0.04995	0.04815	0.07805	0.07545	0.06145	0.07715	0.0952	0.0912	0.1017	0.1006	0.0826	0.0874	0.1156	0.1096	0.0873	0.1103	0.0804	0.1248	0.1078	0.1341	0.117	0.11575	0.10045	0.11725	0.09485	0.12995	0.14165	0.12725	0.12065	0.12415	0.14935	0.13261
	shRB1	Vehicle	0.0401	0.0418	0.0319	0.0322	0.0301	0.15575	0.16945	0.1505	0.15635	0.16895	0.23535	0.23895	0.24855	0.24745	0.24127	0.3718	0.3818	0.3735	0.3742	0.3869	0.5312	0.5621	0.5421	0.5851	0.5182	0.7226	0.8576	0.8722	0.8957	0.8542	1.23745	1.18885	1.10505	1.11425	1.08505	1.56065	1.62685	1.53265	1.52965	1.59645
		JQ1	0.0394	0.032	0.0356	0.0402	0.0401	0.11965	0.12375	0.12255	0.13615	0.14875	0.21115	0.21695	0.23625	0.19815	0.2202	0.3293	0.3288	0.3464	0.3459	0.3215	0.4777	0.4991	0.4764	0.4676	0.476	0.7129	0.8112	0.8502	0.72854	0.7021	1.09375	0.98935	1.09615	1.09255	1.08335	1.55475	1.45855	1.52745	1.42485	1.41805
		666-15	0.0375	0.0411	0.0418	0.0383	0.0314	0.07355	0.08805	0.07995	0.07725	0.083025	0.09865	0.12095	0.11775	0.14735	0.1375	0.2196	0.229	0.213	0.2208	0.2029	0.2761	0.2944	0.2561	0.2818	0.2585	0.3308	0.3458	0.3896	0.3655	0.3562	0.42585	0.40375	0.41185	0.44245	0.4496	0.56025	0.51325	0.55245	0.55015	0.53165
		JQ1+666-15	0.0412	0.0416	0.0395	0.0402	0.0345	0.04585	0.04235	0.04805	0.05025	0.04395	0.04765	0.05305	0.06955	0.07385	0.0801	0.081	0.1077	0.1126	0.1161	0.1021	0.0983	0.1078	0.0978	0.1044	0.106	0.118	0.1246	0.1149	0.1446	0.1254	0.10945	0.14615	0.16265	0.12535	0.12585	0.17775	0.14415	0.14915	0.18985	0.15735
	Figure 6b					Figure 6c								Figure 6d
							shcon			shRB1
						Vehicle	118	126	131	246	272	260
						JQ1	50	45	56	210	220	242
						666-15	43	49	45	73	70	68
						JQ1+666-15	11	19	16	21	19	22
							Figure 6f		D0						D3						D7						D11						D15						D19						D23
							shcon	Vehicle	109.35	112.78	93.62	80.89	91.93	94.27	148.73	131.34	156.32	140.23	128.12	221.34	167.28	198.2	243.18	145.29	144.79	178.23	198.28	177.28	249.31	256.78	169.22	192.39	310.69	321.16	390.01	298.39	406.66	279.72	482.2	475.2	463.11	448.71	532.19	544.2	652.12	629.2	593.4	742.32	774.14
								JQ1	100.42	110.42	102.48	99.19	93.39	100.48	129.14	110.49	150.27	121.39	186.77	135.92	119.27	151.39	177.19	138.1	139.19	118.2	145.29	189.28	137.48	167.99	193.42	138.23	209.1	179.12	166.29	193.13	237.2	174.57	210.31	264.02	298.3	211.2	268.29	178.29	247.2	298.39	301.3	277.11	245.5
	Figure 6e							666-15	110.82	103.26	109.73	100.26	94.86	94.45	128.39	107.49	119.78	136.36	118.31	199.53	119.29	141.39	182.92	168.1	124.12	132.98	173.28	123.26	178.27	192.6	135.38	198.24	176.29	253.21	195.27	182.39	244.2	242.24	317.29	198.31	240.49	297.39	293.17	257.04	326.01	293.1	341.2	246.39	352.09
								JQ1+666-15	110.13	103.42	105.82	100.6	98.38	100.37	123.49	140.23	105.39	129.28	118.34	133.2	130.2	144.29	172.39	111.92	119.82	128.34	136.2	119.29	145.32	151.68	109.29	151.38	134.2	178.29	113.4	145.26	123.59	178.29	136.43	178.29	189.2	199.1	162.2	168.17	176.29	199.2	211.23	234.23	162.32
							shRB1	Vehicle	103.27	104.37	109.29	100.15	97.17	100.35	151.21	160.23	139.2	183.23	192.32	167.25	179.28	245.23	155.38	169.29	199.38	278.27	283.38	291.38	278.11	256.12	371.78	311.39	478.29	510.28	551.29	492.32	432.29	562.39	589.29	710.2	798.1	678.2	781.29	656.1	1000.29	1100.34	1195.32	936.2	1203.41
								JQ1	100.51	103.71	110.46	89.77	100.47	88.99	124.27	159.22	161.17	178.19	137.12	162.32	181.29	167.28	243.29	222.19	211.39	149.29	220.12	278.19	212.3	254.2	239.15	291.2	397.2	456.39	478.2	500.01	446.29	429.11	549.2	659.19	599.2	678.17	622.34	587.13	880.12	980.24	900.21	770.05	811.02
								666-15	90.46	94.37	113.65	102.26	100.29	93.26	119.28	141.28	151.59	123.49	118.03	162.79	138.29	187.24	178.29	119.37	124.21	137.46	198.75	129.28	201.39	246.19	158.39	199.11	192.93	176.29	234.5	263.5	211.02	231.3	332.12	287.1	290.3	278.11	302.21	261.29	345.21	398.2	487.39	393.4	342.3
								JQ1+666-15	100.82	105.18	98.64	114.35	105.46	96.37	119.14	144.29	151.1	122.39	119.02	117.17	127.38	157.79	177.65	119.11	139.29	115.61	178.21	159.29	112.29	147.02	119.24	158.79	134.2	129.72	156.29	176.2	166.2	187.22	172.39	165.13	199.2	234.13	151.2	174.2	183.2	227.61	234.3	251.3	151.2
	Figure 6g													Figure 6i
	shCon vehicle	shCon JQ1	shCon 666-15	shCon JQ1+666-15	shRB vehivle	shRB JQ1	shRB 666-15	shRB JQ1+666-15						shCon vehicle	0.477273	0.464286	0.387097
	0.15	0.043	0.055	0.02	0.223	0.249	0.084	0.035						shCon JQ1	0.25	0.22	0.27
	0.173	0.049	0.055	0.02	0.249	0.182	0.061	0.02						shCon 666-15	0.21875	0.19	0.25
	0.158	0.039	0.052	0.026	0.32	0.146	0.103	0.04						shCon JQ1+666-15	0.12	0.14	0.148936
	0.142	0.056	0.059	0.031	0.259	0.183	0.072	0.041						shRB vehicle	0.777778	0.68	0.702703
	0.18	0.063	0.067	0.038	0.222	0.156	0.067	0.037						shRB JQ1	0.526316	0.529412	0.513514
	0.187	0.087	0.103	0.033	0.182	0.157	0.056	0.052						shRB 666-15	0.3	0.27	0.35
														shRB JQ1+666-15	0.178571	0.122449	0.15
	Figure 6h
														Figure 6k
														shCon vehicle	0.03	0.05	0.045455
														shCon JQ1	0.1	0.122222	0.133333
														shCon 666-15	0.1375	0.1	0.1375
														shCon JQ1+666-15	0.2	0.3	0.3
														shRB vehicle	0.0125	0.01	0.007692
														shRB JQ1	0.016667	0.011111	0.0125
														shRB 666-15	0.1	0.08	0.06
														shRB JQ1+666-15	0.2	0.225	0.25
	Figure 6j
[truncated: 1 more columns]

## Sheet: Figure S1
	Figure S1a					Figure S1b
						JQ1 (µM)	shcon			shRB1-1			shRB1-2
						0.001	0.996952	1.07619	0.926856	0.98461	1.02991	0.985477	0.997164	0.995373	1.00746
						2.5	0.582469	0.520354	0.516726	0.756801	0.784979	0.820093	0.78826	0.94992	0.951263
						5	0.399173	0.425005	0.428924	0.723637	0.762436	0.808389	0.864164	0.869762	0.865283
						10	0.394238	0.417749	0.48175	0.654059	0.672266	0.794299	0.71661	0.765198	0.611822
						20	0.395109	0.376823	0.40788	0.656443	0.647123	0.665113	0.680337	0.72176	0.590999
						40	0.502794	0.414266	0.383209	0.641053	0.50905	0.590983	0.639139	0.551144	0.656827
						I-BET726 (µM)	shcon			shRB1-1			shRB1-2
						0.001	1.02936	1.02309	0.947542	1.01485	1.06238	0.922767	0.992004	0.954504	1.05349
						5	0.670076	0.703398	0.73716	0.955206	0.935365	0.852245	1.01113	1.11695	0.937804
						10	0.550863	0.661168	0.613549	0.781982	0.842604	0.828607	0.920648	0.930364	0.876923
						20	0.429891	0.526889	0.553283	0.724187	0.760263	0.785359	0.780364	0.818168	0.679706
						40	0.507423	0.52139	0.459474	0.730491	0.747924	0.798087	0.73497	0.7667	0.777935
						80	0.588585	0.576377	0.472011	0.755038	0.744807	0.652626	0.79084	0.759109	0.616245
	Figure S1c											Figure S1d									Figure S1e
	JQ1 (µM)	shcon			shRB1-1			shRB1-2						shcon			shRB1						shcon			shRB1
	0.001	0.916917	1.00677	1.07632	1.06579	0.975937	0.95827	0.98209	1.02269	0.995217		JUN	Vehicle	1.06519	0.985927	0.948883	1.34571	1.56015	1.34192		JUN	Vehicle	0.8716	1.07682	1.05158	1.51736	1.33415	1.38757
	0.625	0.783835	0.786842	0.796617	0.904965	0.906793	0.802924	0.920729	0.839218	0.8786			JQ1 (1.25 µM)	0.255577	0.228171	0.286042	0.201874	0.2092	0.187414			JQ1 (1.25 µM)	0.382155	0.442076	0.43908	0.260004	0.389113	0.213537
	1.25	0.4	0.407895	0.410902	0.611331	0.611331	0.588791	0.714053	0.588277	0.615753			JQ1 (2.5 µM)	0.0506649	0.0544334	0.052713	0.0507957	0.0657503	0.057285			JQ1 (2.5 µM)	0.0232824	0.0184513	0.0200891	0.0217522	0.0260506	0.0224453
	2.5	0.0518797	0.129323	0.131955	0.388364	0.420652	0.312214	0.51793	0.420372	0.31444		RHOB	Vehicle	1.10547	0.934406	0.960123	1.35904	1.38274	1.32069		RHOB	Vehicle	0.882033	1.02178	1.09618	1.17434	1.26279	1.23327
	5	0.0180451	0.0296992	0.0225564	0.100518	0.170576	0.139202	0.198433	0.196907	0.163631			JQ1 (1.25 µM)	0.211401	0.241213	0.235091	0.21283	0.186879	0.162813			JQ1 (1.25 µM)	0.137098	0.166219	0.158493	0.147217	0.113237	0.122639
	10	0.012406	0.00413534	0.00827068	0.0758453	0.0715809	0.0807188	0.101964	0.0979953	0.0702147			JQ1 (2.5 µM)	0.0339534	0.0517377	0.0474086	0.0542761	0.037173	0.0484047			JQ1 (2.5 µM)	0.0126286	0.011526	0.0109912	0.012572	0.0162807	0.0140089
												TNFA	Vehicle	1.03624	0.986216	0.977539	1.17995	1.21042	1.15447		TNFA	Vehicle	1.02206	0.975785	1.00215	1.73827	1.48692	1.50849
	I-BET726 (µM)	shcon			shRB1-1			shRB1-2					JQ1 (1.25 µM)	0.726807	0.786988	0.805093	0.656151	0.69224	0.736056			JQ1 (1.25 µM)	0.291761	0.438693	0.401398	0.271509	0.312889	0.291811
	0.001	0.973027	1.01927	1.00771	0.975816	1.00898	1.0152	0.99007	1.00679	1.00314			JQ1 (2.5 µM)	0.168345	0.126068	0.149397	0.134354	0.132076	0.128267			JQ1 (2.5 µM)	0.105631	0.100004	0.0982843	0.0835711	0.145121	0.104611
	1.25	0.706485	0.85049	0.708466	0.818794	0.860511	0.804284	0.8555	0.952443	0.884243
	2.5	0.570406	0.556864	0.578333	0.646744	0.706858	0.698566	0.770055	0.714659	0.681474
	5	0.413156	0.381053	0.487834	0.585852	0.693125	0.591294	0.677032	0.716488	0.576169
	10	0.256633	0.246064	0.295938	0.439972	0.422612	0.46977	0.427228	0.455709	0.478965
	20	0.0303864	0.0145326	0.0118903	0.285542	0.272068	0.298238	0.325686	0.329057	0.364358
	Figure S1f					Figure S1g

## Sheet: Figure S2
	Figure S2a					Figure S2b
						JQ1 (µM)	shcon					shRB1					shE2F1					shRB1+shE2F1
						0.001	0.966783	1.01016	1.0128	1.02167	0.988592	0.986271	0.991477	1.00632	1.0177	0.998226	0.997707	1.01299	1.01327	0.986788	0.989245	1.00523	1.03776	1.00432	0.959281	0.993403
						0.3125	0.8424	0.928246	0.849111	0.847194	0.865887	0.908758	0.891404	0.890247	0.908372	0.907987	0.869684	0.823552	0.863679	0.861495	0.795982	0.824386	0.80414	0.836897	0.828708	0.826888
						0.625	0.542348	0.576379	0.523175	0.537315	0.531323	0.741005	0.750839	0.72423	0.725772	0.750646	0.631927	0.479063	0.576787	0.494895	0.550308	0.710419	0.683576	0.667425	0.644222	0.754322
						1.25	0.388487	0.387049	0.411254	0.37195	0.361405	0.602754	0.625699	0.577109	0.631291	0.531218	0.331659	0.306546	0.336846	0.36114	0.357864	0.599181	0.614877	0.573021	0.562557	0.571656
						2.5	0.206586	0.219527	0.220726	0.224081	0.180223	0.426709	0.484555	0.423046	0.483013	0.485519	0.203363	0.17552	0.17279	0.183436	0.156958	0.440173	0.542766	0.519791	0.481347	0.461328
						5	0.0843599	0.173034	0.122945	0.202512	0.103533	0.274382	0.270333	0.295785	0.256064	0.269562	0.0496806	0.0663318	0.0641481	0.0859857	0.112737	0.267084	0.234759	0.232939	0.275478	0.258189
	Figure S2c					I-BET726 (µM)	shcon					shRB1					shE2F1					shRB1+shE2F1
						0.001	0.974167	1.04252	0.998209	0.966388	1.01872	1.0151	0.990842	0.995693	0.991618	1.00675	0.990904	1.01221	0.987006	0.993503	1.01637	1.01079	0.963519	0.97994	1.01544	1.03031
						1.25	0.969453	0.945646	0.947061	0.93999	0.925376	0.959024	0.959024	0.951651	0.972411	0.958054	0.964657	0.939449	0.952703	0.964657	0.964397	0.939553	0.914921	0.924907	0.934449	0.924907
						2.5	0.764861	0.756847	0.738698	0.712535	0.709706	0.858135	0.863762	0.868224	0.889566	0.888984	0.757017	0.70842	0.730769	0.710499	0.709979	0.839473	0.844133	0.853231	0.855228	0.845908
						5	0.498515	0.474945	0.480366	0.463631	0.484608	0.706608	0.723294	0.748128	0.704668	0.672655	0.450624	0.482328	0.451143	0.47947	0.442048	0.722528	0.803746	0.697453	0.675262	0.752263
						10	0.27106	0.290859	0.267525	0.310894	0.309951	0.551589	0.573513	0.579139	0.575065	0.561484	0.278066	0.276247	0.29184	0.248441	0.242464	0.542118	0.542118	0.524809	0.566528	0.529247
						20	0.144015	0.147315	0.167822	0.219912	0.181493	0.355826	0.357961	0.33429	0.333708	0.331574	0.164241	0.135135	0.161902	0.133836	0.129678	0.315551	0.320877	0.303568	0.306231	0.301127
						Figure S2d
						JQ1 (µM)	shcon					shRB1					shE2F1					shRB1+shE2F1
						0.001	0.982317	1.03232	1.02774	0.9625	0.995122	0.977598	0.997617	1.01787	1.01454	0.992374	1.0507	0.993887	0.981302	0.961884	1.01223	1.04693	0.971651	0.995409	0.980994	1.00502
						0.3125	0.773171	0.810061	0.799695	0.776219	0.850305	0.897521	0.867493	0.863441	0.892755	0.903003	0.815894	0.866954	0.778856	0.800072	0.818411	0.926005	0.910523	0.923603	0.887566	0.909989
						0.625	0.440549	0.46372	0.470427	0.346037	0.40061	0.749523	0.741182	0.749047	0.846044	0.802669	0.492988	0.521395	0.529666	0.482201	0.475369	0.79307	0.760771	0.740217	0.704981	0.670813
						1.25	0.314329	0.289634	0.279573	0.309756	0.307317	0.551954	0.537655	0.552193	0.599619	0.526215	0.285509	0.216829	0.239842	0.28443	0.223661	0.515723	0.561369	0.551759	0.50985	0.50024
						2.5	0.19939	0.178658	0.2	0.192073	0.167073	0.298856	0.306482	0.299333	0.269304	0.345091	0.091334	0.0701187	0.0978065	0.0859403	0.0787487	0.334739	0.31899	0.339544	0.330735	0.279216
						5	0.0631098	0.0564024	0.0536585	0.0478659	0.0503049	0.144662	0.139419	0.137274	0.132745	0.158484	0.0647249	0.0363179	0.0632866	0.0431499	0.039626	0.208211	0.261598	0.207143	0.218889	0.192195
						I-BET726 (µM)	shcon					shRB1					shE2F1					shRB1+shE2F1
						0.001	0.983225	1.03653	0.978626	1.00541	0.996212	0.985055	1.00064	1.00235	1.00811	1.00384	1.0088	1.01297	0.980864	1.00109	0.996276	1.0109	0.985286	1.00601	1.01648	0.981328
						1.25	0.788149	0.847944	0.877165	0.868236	0.859849	0.920581	0.921221	0.942784	0.963493	0.954953	0.908945	0.851153	0.782765	0.807808	0.827072	0.959909	0.959676	0.997625	0.980397	0.936627
						2.5	0.626353	0.655033	0.685606	0.723214	0.69697	0.856746	0.815329	0.836251	0.814475	0.845858	0.601361	0.626405	0.717267	0.614846	0.714699	0.892624	0.887502	0.820684	0.810905	0.863988
						5	0.469156	0.498647	0.523268	0.544372	0.515151	0.707728	0.707728	0.653928	0.665457	0.68339	0.414724	0.488987	0.454312	0.488987	0.453028	0.678897	0.701481	0.659806	0.755494	0.772257
						10	0.276245	0.287608	0.279221	0.333604	0.303301	0.515158	0.519001	0.494236	0.502989	0.493382	0.200026	0.260708	0.235343	0.296346	0.197457	0.47006	0.531756	0.5271	0.539905	0.525005
						20	0.225108	0.171807	0.168561	0.166396	0.190747	0.342015	0.366994	0.391546	0.371904	0.391759	0.132922	0.165992	0.0712772	0.109805	0.101137	0.338285	0.364127	0.367387	0.357143	0.339216

## Sheet: Figure S3
	Figure S3a				Figure S3b				Figure S3c				Figure S3e
	Figure S3f					Figure S3g				Figure S3h

## Sheet: Figure S4
	Figure S4a					Figure S4b				Figure S4c
	Figure S4d				Figure S4e

[truncated: 3 more sheets: Figure S6, Figure S7, Figure S8]
